# Supplementary material for: Promising Antidiabetic and Antimicrobial Agents Based on Fused Pyrimidine Derivatives: Molecular Modeling and Biological Evaluation with Histopathological Effect
Source: Molecules. 2021 Apr 19;26(8):2370. doi: 10.3390/molecules26082370 (PMC8072832; doi:10.3390/molecules26082370)
Supplement: Supplementary file 1 [file molecules-26-02370-s001.zip]

Archive with 1 entries (1 files):
- molecules-1102920-supplementary-1.pdf
